# Supplementary material for: How to Evaluate Health in All Policies at the Local Level: Methodological Insights Within Municipalities From the WHO French Healthy Cities Network
Source: Int J Health Policy Manag. 2022 Jul 6;11(12):3060–70. doi: 10.34172/ijhpm.2022.6584 (PMC10105196; doi:10.34172/ijhpm.2022.6584)
Supplement: Supplementary file 2 — Variables Classification for Analysis. [file ijhpm-11-3060-s002.xlsx]

## Sheet: Classification des questions 
Article title : How to evaluate Health in All Policies at the local level: methodological insights within municipalities from the WHO GFrench Healthy Cities Network, IJHPM Authors: Porcherie M., Thomas MF, Quidu F, Héritage Z, Vaillant Z, Simos J, Rican S, Cantoreggi N, Faure E, La Gall E. Marion Porcherie, EHESP, Arènes UMR 6051 Université Rennes 1, France : marion.porcherie@ehesp.Fr
Table S1. Classification des questions en fonction de leur réponde et des niveaux de maturité SdTP
	Caractéristiques	Explicitation des items du questionnaires	Numéro des questions correspondantes
1 Reconnue	1.Reconnaissance de l’importance des démarches HiAP pour réduire les inégalités de santé	si Réponse=les question de santé	9 12 20 28 36 44 52 60 68
	2. Identification des activités ayant un impact sur les inégalités de santé ou ses déterminants	Si réponse=non vide	85a 86 b
	3.HiAP décrite dans les documents politiques
2 Considérée	4. Collaborations avec les autres secteurs existantes (basée sur les projets)	si réponse=non vide	13 21 29 37 45 61 69
	5. Collaboration sur les inégalités de santé engagée	Si réponse="oui" et si les comités sont cités	13 16 21 24 29 31 37 40 45 48 53 56 61 64 69 71
	6. Contribution des activités des autres secteurs aux déterminants des inégalités de santé	si réponse="les inégalités sociales de santé"	12 20 28 36 44 52 60 68
3. Mise en œuvre	7. Accords de collaborations formalisés	Si réponse="oui" pour 99 et pour 101, si Réponse1 alors = 1 ; si réponse 2 alors=2	97, 99
	8. Présence de modes de consultation structurels	si réponse ="oui" pour 16 et réponses 1 ou 3 pour 18	15,17,23,25,33,35,39,41,47,49,,55,57,63,65,71,73
	9. Présence d’une personne ressource sur les HiAP (rôle identifié)	Si réponse==oui	94
	10 Travail des autres secteurs sur les inégalités de santé avec un levier politique	Si réponse 2	99
4. Intégrée	11 Vision politique et stratégique, large et partagée de HiAP	si réponse 1 alors 1 ; si réponse 2 alors 1	87
	12 Résultats visibles des HiAP en terme de contenu et de processus	si réponse alors 1 ; pour 95,99 réponse=oui ; pour 100 et 102 = citation	88,93,97,98,100
5. Institutionnalisée	13 Ancrage politique et administratif des démarches de HiAP	si réponse 1 ou 2 alors 1; si réposne = oui ; pour 98, de 4 à 1	9, 91 95 96 99
	14 Amélioration continue des processus et des résultats
	Score Informel /13		17,19,25,27,33,35,41,43,47,49,51,5,59,65,67,73,75
	Score EV/environnement / 8		76
	Score EV/Modes de vie /5		78
	Score EV/Equité/5		80
	Score EV/Santé /9		82

## Sheet: Classement des variables 
Article title : How to evaluate Health in All Policies at the local level: methodological insights within municipalities from the WHO GFrench Healthy Cities Network, IJHPM Authors: Porcherie M., Thomas MF, Quidu F, Héritage Z, Vaillant Z, Simos J, Rican S, Cantoreggi N, Faure E, La Gall E. Marion Porcherie, EHESP, Arènes UMR 6051 Université Rennes 1, France : marion.porcherie@ehesp.Fr
Table S2.	Classement des questions et des variables associées en fonction de leur degré de maturité SdTP/HiAP
			Caractéristiques HiAP
			1 Reconnue									2 Considérée							3. Mise en œuvre														4. Intégrée				5. Institutionnalisée
	Niveau de maturité HiAP	1.Reconnaissance de l’importance des démarches HiAP pour réduire les inégalités de santé					2. Identification des activités ayant un impact sur les inégalités de santé ou ses déterminants			4. Collaborations avec les autres secteurs existantes (basée sur les projets)			5. Collaboration sur les inégalités de santé engagée			6. Contribution des activités des autres secteurs aux déterminants des inégalités de santé			7. Accords de collaborations formalisés			8. Présence de modes de consultation structurels			9. Présence d’une personne ressource sur les HiAP (rôle identifié)			10 Travail des autres secteurs sur les inégalités de santé avec un levier politique			11 Vision politique et stratégique, large et partagée de HiAP			12 Résultats visibles des HiAP en terme de contenu et de processus			13 Ancrage politique et administratif des démarches de HiAP			Informel			Score EV/environnement / 8			Score EV/Modes de vie /5			Score EV/Equité/5
Légende		Questions	N° question	Noms des variables			Questions	N° question	Noms des variables	Questions	N° question	Noms des variables	Questions	N° question	Noms des variables	Questions	N° question	Noms des variables	Questions	N° question	Noms des variables	Questions	N° question	Noms des variables	Questions	N° question	Noms des variables	Questions	N° question	Noms des variables	Questions	N° question	Noms des variables	Questions	N° question	Noms des variables	Questions	N° question	Noms des variables	Questions	N° question	Noms des variables	Questions	N° question	Noms des variables	Questions	N° question	Noms des variables	Questions
	variables +++ (Hiap+)	9# 2# Dans votre ville, un service santé :		___2__Dans_votre_ville__un_servi			85# a# Selon vous, quelles sont les trois actions phares de votr	85a	_5__a__Selon_vous__quelles_sont_	13# b# Menez-vous des projets communs ou des actions communes av	13	_3__b__Menez_vous_des_projets_co	13# b# Menez-vous des projets communs ou des actions communes av	13	_3__b__Menez_vous_des_projets_co	12# a# Selon vous, dans la politique qu’il déploie, est ce que l	12	_2__a__Selon_vous__dans_la_polit	97# b# Existe-t-il un/des groupe(s) de travail spécifique(s) dan	97	_7__b__Existe_t_il_un_des_groupe	15# c# Siégez-vous (ou votre service) à un comité ou instance du	15	_5__c__Si_gez_vous__ou_votre_ser	94# Si oui, par qui est-il piloté?	94	_4__Si_oui__par_qui_est_il_pilot	99# 4# Menez-vous des actions en collaboration avec d’autres ser	99	_9__4__Menez_vous_des_actions_en	87# a# Avez-vous été amené à sensibiliser les autres services ou	87	_7__a__Avez_vous__t__amen____sen	88# b# Plutôt à quelle(s) occasion(s) ?	88	_8__b__Plut_t___quelle_s__occasi	9# 2# Dans votre ville, un service santé :	9	___2__Dans_votre_ville__un_servi	17# Si non, pourquoi?	17	_7__Si_non__pourquoi_	76# 1# Sur quelles questions liées à la préservation de l’enviro	76	_6__1__Sur_quelles_questions_li_	78# 2# Sur quelles questions relatives aux modes de vies des hab	78	_8__2__Sur_quelles_questions_rel	80# 3# Sur quelles questions liées à la préservation de l’équité
		12# a# Selon vous, dans la politique qu’il déploie, est ce que l	12	_2__a__Selon_vous__dans_la_polit			86# b# Selon vous, quelles sont les trois actions phares de votr	86b	_6__b__Selon_vous__quelles_sont_	21# b# Menez-vous des projets communs ou des actions communes av	21	_1__b__Menez_vous_des_projets_co	16# Si oui, le(s)quel(s)?	16	_6__Si_oui__le_s_quel_s__	20# a# Selon vous, dans la politique qu’il déploie, est ce que l	20	_0__a__Selon_vous__dans_la_polit	99# 4# Menez-vous des actions en collaboration avec d’autres ser	99	_9__4__Menez_vous_des_actions_en	17# Si non, pourquoi?	17	_7__Si_non__pourquoi_										93# a# Existe-t-il un comité intersectoriel pour la santé au sei	93	_3__a__Existe_t_il_un_comit__int	91# a# Avez-vous été amené à sensibiliser d'autres acteurs exter	91	_1__a__Avez_vous__t__amen____sen	19# Quels autres modes d'échanges informels existent? (précisez)	19	_9__Quels_autres_modes_d__change
	variables + (Hiap Informel)	20# a# Selon vous, dans la politique qu’il déploie, est ce que l	20	_0__a__Selon_vous__dans_la_polit						29# b# Menez-vous des projets communs ou des actions communes av	29	_9__b__Menez_vous_des_projets_co	21# b# Menez-vous des projets communs ou des actions communes av	21	_1__b__Menez_vous_des_projets_co	28# a# Selon vous, dans la politique qu’il déploie, est ce que l	28	_8__a__Selon_vous__dans_la_polit				23# c# Siégez-vous (ou votre service) à un comité ou instance du	23	_3__c__Si_gez_vous__ou_votre_ser										97# b# Existe-t-il un/des groupe(s) de travail spécifique(s) dan	97	_7__b__Existe_t_il_un_des_groupe	95# Si oui, y participez-vous ?	95	_5__Si_oui__y_participez_vous__	25# Si non, pourquoi?	25	_5__Si_non__pourquoi_
		28# a# Selon vous, dans la politique qu’il déploie, est ce que l	28	_8__a__Selon_vous__dans_la_polit						37# b# Menez-vous des projets communs ou des actions communes av	37	_7__b__Menez_vous_des_projets_co	24# Si oui, le(s)quel(s)?	24	_4__Si_oui__le_s_quel_s__	36# a# Selon vous, dans la politique qu’il déploie, est ce que l	36	_6__a__Selon_vous__dans_la_polit				25# Si non, pourquoi?	25	_5__Si_non__pourquoi_										98# Si oui, quelles en sont les thématiques phares ?	98	_8__Si_oui__quelles_en_sont_les_	96# A quelle fréquence se réunit-il ?	96	_6__A_quelle_fr_quence_se_r_unit	27# Quels autres modes d'échanges informels existent? (précisez)	27	_7__Quels_autres_modes_d__change
		36# a# Selon vous, dans la politique qu’il déploie, est ce que l	36	_6__a__Selon_vous__dans_la_polit						45# b# Menez-vous des projets communs ou des actions communes av	45	_5__b__Menez_vous_des_projets_co	29# b# Menez-vous des projets communs ou des actions communes av	29	_9__b__Menez_vous_des_projets_co	44# a# Selon vous, dans la politique qu’il déploie, est ce que l	44	_4__a__Selon_vous__dans_la_polit				33# Si non, pourquoi?	33	_3__Si_non__pourquoi_										100# Citez une action phare, svp :	100	_00__Citez_une_action_phare__svp	99# 4# Menez-vous des actions en collaboration avec d’autres ser	99	_9__4__Menez_vous_des_actions_en	33# Si non, pourquoi?	33	_3__Si_non__pourquoi_
		44# a# Selon vous, dans la politique qu’il déploie, est ce que l	44	_4__a__Selon_vous__dans_la_polit						61# b# Menez-vous des projets communs ou des actions communes av	61	_1__b__Menez_vous_des_projets_c0	31# c# Siégez-vous (ou votre service) à un comité ou instance du	31	_1__c__Si_gez_vous__ou_votre_ser	52# a# Selon vous, dans la politique qu’il déploie, est ce que l	52	_2__a__Selon_vous__dans_la_poli0				35# Quels autres modes d'échanges informels existent? (précisez)	35	_5__Quels_autres_modes_d__change																35# Quels autres modes d'échanges informels existent? (précisez)	35	_5__Quels_autres_modes_d__change
		52# a# Selon vous, dans la politique qu’il déploie, est ce que l	52	_2__a__Selon_vous__dans_la_poli0						69# b# Menez-vous des projets communs ou des actions communes av	69	_9__b__Menez_vous_des_projets_c0	37# b# Menez-vous des projets communs ou des actions communes av	37	_7__b__Menez_vous_des_projets_co	60# a# Selon vous, dans la politique qu’il déploie, est ce que l	60	_0__a__Selon_vous__dans_la_poli0				39# c# Siégez-vous (ou votre service) à un comité ou instance du	39	_9__c__Si_gez_vous__ou_votre_ser																41# Si non, pourquoi?	41	_1__Si_non__pourquoi_
		60# a# Selon vous, dans la politique qu’il déploie, est ce que l	60	_0__a__Selon_vous__dans_la_poli0									40# Si oui, le(s)quel(s)?	40	_0__Si_oui__le_s_quel_s__	68# a# Selon vous, dans la politique qu’il déploie, est ce que l	68	_8__a__Selon_vous__dans_la_poli0				41# Si non, pourquoi?	41	_1__Si_non__pourquoi_																43# Quels autres modes d'échanges informels existent? (précisez)	43	_3__Quels_autres_modes_d__change
		68# a# Selon vous, dans la politique qu’il déploie, est ce que l	68	_8__a__Selon_vous__dans_la_poli0									45# b# Menez-vous des projets communs ou des actions communes av	45	_5__b__Menez_vous_des_projets_co							47# c# Siégez-vous (ou votre service) à un comité ou instance du	47	_7__c__Si_gez_vous__ou_votre_ser																47# c# Siégez-vous (ou votre service) à un comité ou instance du	47	_7__c__Si_gez_vous__ou_votre_ser
													48# Si oui, le(s)quel(s)?	48	_8__Si_oui__le_s_quel_s__							49# Si non, pourquoi?	49	_9__Si_non__pourquoi_																49# Si non, pourquoi?	49	_9__Si_non__pourquoi_
													53# b# Menez-vous des projets communs ou des actions communes av	53	_3__b__Menez_vous_des_projets_c0							55# c# Siégez-vous (ou votre service) à un comité ou instance du	55	_5__c__Si_gez_vous__ou_votre_se0																51# Quels autres modes d'échanges informels existent? (précisez)	51	_1__Quels_autres_modes_d__change
													56# Si oui, le(s)quel(s)?	56	_6__Si_oui__le_s_quel_s__0							57# Si non, pourquoi?	57	_7__Si_non__pourquoi_0																55# c# Siégez-vous (ou votre service) à un comité ou instance du	55	_5__c__Si_gez_vous__ou_votre_se0
													61# b# Menez-vous des projets communs ou des actions communes av	61	_1__b__Menez_vous_des_projets_c0							63# c# Siégez-vous (ou votre service) à un comité ou instance du	63	_3__c__Si_gez_vous__ou_votre_se0																59# Quels autres modes d'échanges informels existent? (précisez)	59	_9__Quels_autres_modes_d__chang0
													64# Si oui, le(s)quel(s)?	64	_4__Si_oui__le_s_quel_s__0							65# Si non, pourquoi?	65	_5__Si_non__pourquoi_0																65# Si non, pourquoi?	65	_5__Si_non__pourquoi_0
													69# b# Menez-vous des projets communs ou des actions communes av	69	_9__b__Menez_vous_des_projets_c0							71# c# Siégez-vous (ou votre service) à un comité ou instance du	71	_1__c__Si_gez_vous__ou_votre_se0																67# Quels autres modes d'échanges informels existent? (précisez)	67	_7__Quels_autres_modes_d__chang0
													71# c# Siégez-vous (ou votre service) à un comité ou instance du	71	_1__c__Si_gez_vous__ou_votre_se0							73# Si non, pourquoi?	73	_3__Si_non__pourquoi_0																73# Si non, pourquoi?	73	_3__Si_non__pourquoi_0
																																								75# Quels autres modes d'échanges informels? (précisez)	75	_5__Quels_autres_modes_d__chang0
[truncated: 5 more columns]

## Sheet: Recodage 
Article title : How to evaluate Health in All Policies at the local level: methodological insights within municipalities from the WHO GFrench Healthy Cities Network, IJHPM Authors: Porcherie M., Thomas MF, Quidu F, Héritage Z, Vaillant Z, Simos J, Rican S, Cantoreggi N, Faure E, La Gall E. Marion Porcherie, EHESP, Arènes UMR 6051 Université Rennes 1, France : marion.porcherie@ehesp.Fr
Table S3. Recodage des variables à partir des réponses aux questions ouvertes
Questions	Numéro dans le questionnaire	Noms des variables	Réponse	Noms de variable recodée 1	modalités 1	nom de la variable syntéhtique 2	Modalités 2
15# c# Siégez-vous (ou votre service) à un comité ou instance du	15	_5__c__Si_gez_vous__ou_votre_ser	non			5_7_Non_partic_com_act_soc	Non + Autre raison
17# Si non, pourquoi?	17	_7__Si_non__pourquoi_	mutiple à classer				Non + existe mais n'y va pas
							Non + n'existe pas
15# c# Siégez-vous (ou votre service) à un comité ou instance du	15	_5__c__Si_gez_vous__ou_votre_ser	oui			5_6_Partic_com_act_soc	Oui + CCAS
16# Si oui, le(s)quel(s)?	16	_6__Si_oui__le_s_quel_s__	ouverte à classer	_6__Si_oui__act_soc_classee	1- CCAS		Oui + Commission Handicap
					2-Commission Handicap		Oui + CCAS & Commision Hand
					3 - CCAS + Handicap		Oui + Autre raison
					4- Autre
23# c# Siégez-vous (ou votre service) à un comité ou instance du	23	_3__c__Si_gez_vous__ou_votre_ser	non			3_5_Non_partic_urba	Non + Autre raison
25# Si non, pourquoi?	25	_5__Si_non__pourquoi_	mutiple				Non + existe mais n'y va pas
							Non + n'existe pas
23# c# Siégez-vous (ou votre service) à un comité ou instance du	23	_3__c__Si_gez_vous__ou_votre_ser	oui			3_4_Partic_urba	Oui + 1
24# Si oui, le(s)quel(s)?	24	_4__Si_oui__le_s_quel_s__	ouverte à classer	_4__Si_oui__urba__classee			Oui + 2
					(4 classes)		Oui + 3
					1-PLU		Oui + 4
					2-Comité spécialisé
					3-PNRU
					4-Autres
31# c# Siégez-vous (ou votre service) à un comité ou instance du	31	_1__c__Si_gez_vous__ou_votre_ser	non			1_3_Non_partic_habitat	Non + Autre raison
33# Si non, pourquoi?	33	_3__Si_non__pourquoi_	mutiple				Non + existe mais n'y va pas
							Non + n'existe pas
31# c# Siégez-vous (ou votre service) à un comité ou instance du	31	_1__c__Si_gez_vous__ou_votre_ser	oui			1_4_Partic_habitat	Oui + 1
32# Si oui, le(s)quel(s)?	32	_4__Si_oui__le_s_quel_s__	ouverte à classer				Oui + 2
			( classes) MANQUANTE		( classes) MANQUANTE		Oui + 3
							Oui + 4
							…….
39# c# Siégez-vous (ou votre service) à un comité ou instance du	39	_9__c__Si_gez_vous__ou_votre_ser	non			9_1_Non_partic_enfc	Non + Autre raison
41# Si non, pourquoi?	41	_1__Si_non__pourquoi_	mutiple				Non + existe mais n'y va pas
							Non + n'existe pas
39# c# Siégez-vous (ou votre service) à un comité ou instance du	39	_9__c__Si_gez_vous__ou_votre_ser	oui			9_0_Partic_enfc	Oui + 1
40# Si oui, le(s)quel(s)?	40	_0__Si_oui__le_s_quel_s__	ouverte à classer	_0__Si_oui__enfc__classee			Oui + 2
					(4 classes)		Oui + 3
					1-PRE/PEL/réussite		Oui + 4
					2-Petite enfance
					3-Alimentation
					4-Extra scolaire
47# c# Siégez-vous (ou votre service) à un comité ou instance du	47	_7__c__Si_gez_vous__ou_votre_ser	non			7_9_Non_partic_sport	Non + Autre raison
49# Si non, pourquoi?	49	_9__Si_non__pourquoi_	mutiple				Non + existe mais n'y va pas
							Non + n'existe pas
47# c# Siégez-vous (ou votre service) à un comité ou instance du	47	_7__c__Si_gez_vous__ou_votre_ser	oui			7_8_Partic_sport	Oui + 1
48# Si oui, le(s)quel(s)?	48	_8__Si_oui__le_s_quel_s__	ouverte à classer	_0__Si_oui__sport__classee	(5 classes)		Oui + 2
					1-Sport - santé		Oui + 3
					2-Mobilité douce		Oui + 4
					3-Alimentation/ nutrition		Oui + 5
					4-Aménagement
					5-Autre
55# c# Siégez-vous (ou votre service) à un comité ou instance du	55	_5__c__Si_gez_vous__ou_votre_se0	non			5_7_Non_partic_alim	Non + Autre raison
57# Si non, pourquoi?	57	_7__Si_non__pourquoi_0	mutiple				Non + existe mais n'y va pas
							Non + n'existe pas
55# c# Siégez-vous (ou votre service) à un comité ou instance du	55	_5__c__Si_gez_vous__ou_votre_se0	oui			5_6_Partic_alim	Oui + 1
56# Si oui, le(s)quel(s)?	56	_6__Si_oui__le_s_quel_s__0	ouverte à classer	_0__Si_oui__alim__classee	(5 classes)		Oui + 2
					1-Petite enfance		Oui + 3
					2-Scolaire		Oui + 4
					3-¨Personnes âgées		Oui + 5
					4- Commissions spécifiques
					5-Alimentation durable
63# c# Siégez-vous (ou votre service) à un comité ou instance du	63	_3__c__Si_gez_vous__ou_votre_se0	non			3_5_Non_partic_devlp	Non + Autre raison
65# Si non, pourquoi?	65	_5__Si_non__pourquoi_0	mutiple				Non + existe mais n'y va pas
							Non + n'existe pas
71# c# Siégez-vous (ou votre service) à un comité ou instance du	71	_1__c__Si_gez_vous__ou_votre_se0	oui			3_4_Partic_devlp	Oui + 1
73# Si non, pourquoi?	73	_3__Si_non__pourquoi_0	ouverte à classer	_0__Si_oui__devlp__classee	(5 classes)		Oui + 2
					1-Agenda 21		Oui + 3
					2-Développement durable		Oui + 4
					3-Nature en ville		Oui + 5
					4- Climat
					5-Santé environnement
71# c# Siégez-vous (ou votre service) à un comité ou instance du	71	_1__c__Si_gez_vous__ou_votre_se0	oui			3_4_Partic_ev	Oui + 1
72# Si oui, le(s)quel(s)?	72	MANQUANTE	ouverte à classer	_0__Si_oui__ev__classee	( classes)		Oui + 2
					1-		Oui + 3
					2-		Oui + 4
					3-		Oui + 5
					4-
					5-
76# 1# Sur quelles questions liées à la préservation de l’enviro	76	_6__1__Sur_quelles_questions_li_	à classer par nombre d'items répondus	_6__1__Questions_eviron_classee	1- Réponse
			de 1 à 7		2- Réponses
			autre		3- Réponses
			aucun		4- Réponses
			ne sais pas		5-Réponses
					6- Réponses
					7- Réponses
					8- autre, aucun, ne sais pas
78# 2# Sur quelles questions relatives aux modes de vies des hab	78	_8__2__Sur_quelles_questions_rel	à classer par nombre d'items répondus	_8__2__Questions_modev_classee	1- Réponse
			de 1 à 4		2- Réponses
			autre		3- Réponses
			aucun		4- Réponses
			ne sais pas		5- autre, aucun, ne sais pas
80# 3# Sur quelles questions liées à la préservation de l’équité	80	_0__3__Sur_quelles_questions_li_	à classer par nombre d'items répondus	_0__3__Questions_equit_classee	1- Réponse
			de 1 à 4		2- Réponses
			autre		3- Réponses
			aucun		4- Réponses
			ne sais pas		5- autre, aucun, ne sais pas
82# 4# Sur quelles questions de santé liées aux espaces verts co	82	_2__4__Sur_quelles_questions_de_	à classer par nombre d'items répondus	_2__4__Questions_ev_classee	1- Réponse
			de 1 à 7		2- Réponses
			autre		3- Réponses
			aucun		4- Réponses
			ne sais pas		5-Réponses
					6- Réponses
					7- Réponses
					8- autre, aucun, ne sais pas
94# Si oui, par qui est-il piloté?	94	_4__Si_oui__par_qui_est_il_pilot	ouverte à classer	_4__Pilot_com_classee	1 - Elu santé
			4 classes		2- CLS
					3- Direction de santé publique
					4- Autre
97# b# Existe-t-il un/des groupe(s) de travail spécifique(s) dan	97	_7__b__Existe_t_il_un_des_groupe	oui			7_8_Gt_theme-classes	oui + 1
98# Si oui, quelles en sont les thématiques phares ?	98	_8__Si_oui__quelles_en_sont_les_	ouverte à classer	_8__Theme_classes	1 - Soins/prévention		oui + 2
					2- Environnement		oui + 3
					3- Santé/promotion de la santé		Oui + 4
					4- Autre
